# Supplementary material for: Genotyping Canadian Cyclospora cayetanensis Isolates to Supplement Cyclosporiasis Outbreak Investigations
Source: Microorganisms. 2022 Feb 15;10(2):447. doi: 10.3390/microorganisms10020447 (PMC8879297; doi:10.3390/microorganisms10020447)
Supplement: Supplementary file 1 [file microorganisms-10-00447-s001.zip]

Archive with 1 entries (1 files):
- microorganisms-1593106-supplementary.xlsx
