# Supplementary material for: Genotyping Canadian Cyclospora cayetanensis Isolates to Supplement Cyclosporiasis Outbreak Investigations
Source: Microorganisms. 2022 Feb 15;10(2):447. doi: 10.3390/microorganisms10020447 (PMC8879297; doi:10.3390/microorganisms10020447)
Supplement: Supplementary file 1 [file microorganisms-10-00447-s001.zip › microorganisms-1593106-supplementary.xlsx]

## Sheet: Nu_CDS1
Nu_CDS1 (175 bp)			MN367319.1
CTCCTTGCTGCTCAGAACGAGGATCACTCTCCAGGCGACACCCTCCTCGCGCTCTGTCCACCGTTTCTCTACGCTTCCCCATGTCTCTGTGCTTGCATGCATCCGTAGATGCATGTCACCTCTAGCCCTTTGTTGCTTGAGGCGCTGCTTATCCGTTGCCACTGCTCCTCTCTTG
Part A	67 bp
Part B	68 bp
Haplotypes observed in this study:
Haplotype 1:
Part A	GGATCACTCTCCAGGCGACACCCTCCTCGCGCTCTGTCCACCGTTTCTCTACGCTTCCCCATGTCTC
Part B	TGTGCTTGCATGCATCCGTAGATGCATGTCACCTCTAGCCCTTTGTTGCTTGAGGCGCTGCTTATCCG
Haplotype 2:
Part A	GGATCACTCTCCAGGCGCTGCCCTCCTCGCACTGTGTCCACCCTTTCTCTACGCTTCCCCATGTCTC
Part B	TGTGCTTGCATGCATCCGTAGACGCATGTCACCTCTAGCCCTTTGTTGCTTGAGGCGCTGCTTATCCG

## Sheet: Nu_CDS2
Nu_CDS2 (246bp)			MN367321.1
TGCAAACTACTAAGGGCGCACCAGATAGGTGGAGGCGCAGATGGCCTTAAGAGCAAGAATGCCGGACTGGTGATGCTGGCGAGGGGTGATGTTGCCGCGGCGACTGCTGCTAGATCCCCTGCTGCTGCCGCAGCGGCAGCAGCGGAAGTTCTGCGAACCGCCTCCCGTTCGTCCCTCGTGTCTACGCGAAGCGCCAAGAAGTTGCAGCATACAAAGAAGCAGCTTGTCAAGGCTCAAGAGAAGGCG
Part A	103 bp
Part B	103 bp
Haplotypes observed in this study:
Haplotype 1:
Part A	CCAGATAGGTGGAGGCGCAGATGGCCTTAAGAGCAAGAATGCCGGACTGGTGATGCTGGCGAGGGGTGATGTTGCCGCGGCGACTGCTGCTAGATCCCCTGCT
Part B	GCTGCCGCAGCGGCAGCAGCGGAAGTTCTGCGAACCGCCTCCCGTTCGTCCCTCGTGTCTACGCGAAGCGCCAAGAAGTTGCAGCATACAAAGAAGCAGCTTG
Haplotype 2:
Part A	CCAGATAGGTGGAGGCGCAGATGGCCTTAAGAGCAAGAATGCCGGACTGGTGATGCTGGCGAGGGGCGATGTTGCCGCGGCGACTGCTGCTAGATCCCCTGCT
Part B	GCTGCCGCAGCGGCAGCAGCGGAAGTTCTGCGAACCGCCTCCCGTTCGTCCCTCGTGTCTACGCCAAGCGCCAAGAAGTTGCAGCATACAAAGAAGCAGCTTG
Haplotype 3:
Part A	CCAGATAGGTGGAGGCGCAGATGGCCTTAAGAGCAAGAATGCCGGACTGGTGATGCTGGCGAGGGGCGATGTTGCCGCGGCGACTGCTGCTAGATCCCCTGCT
Part B	GCTGCCGCAGCGGCAGCAGCGGAAGTTCTGCGAACCGCCTCCCGTTCGTCCCTCGTGTATACGCGAAGCGCCAAGAAGTTGCAGCATACAAAGAAGCAGCTTG

## Sheet: Nu_CDS3
Nu_CDS3 (220 bp)			MN367323.1
AATCGAATCGGTGCAGTGCTTAGTTGCTTTATCTTTGGCAGTTAGACAGGGAGGGATTCCTACATTTGCAGGTGATGCTGCTACCTCCATGCGCAGCTGCAACACCAGCAACATCTACAAGTGCACCAGCAGAACTAACCCTGTCACGAAAGGCGGCACGAGTGCTGCGCTAGAGGCTTCTCGGTTTGTTCAGCCGCCGCCCCCTCTCACACGTTCAGTC
Part A	89 bp
Part B	89 bp
Haplotypes observed in this study:
Haplotype 1:
Part A	GTTGCTTTATCTTTGGCAGTTAGACAGGGAGGGATTCCTACATTTGCAGGTGATGCTGCTACCTCCATGCGCAGCTGCAACACCAGCAA
Part B	CATCTACAAGTGCACCAGCAGAACTAACCCTGTCACGAAAGGCGGCACGAGTGCTGCGCTAGAGGCTTCTCGGTTTGTTCAGCCGCCGC
Haplotype 2:
Part A	GTTGCTTTATCTTTGGCAGTTAGACAGGGAGGGATTCCTACATTTGCAGGTGATGCTGCTACCTCCGTGCGCAGCTGCAACACCAGCAA
Part B	CATCTACAAGTGCACCAGCAGAACTAACCCTGTCACGAAAGGCGGCACGAGTGCTGCGCTAGAGGCTTCTCGGTTAGTTCAGCCGCCGC

## Sheet: Nu_CDS4
Nu_CDS4 (179 bp)			MN367326.1
GTAGATGGGTCCTTGAAGGCTTCCGACGCTTCTGATGCCGCAGCTTCCATTCAGATCGACGACGTCGAGTCATCTGGTGAAGATGACTCGGTGGAGACGCCAGAAATCTCCGCCGCTCCTGGCACGGCCTCAGCATCCGTAGCCACAGCCTCGTCCACTTTCGGTTCCTTAGGCGTCTG
Part A	69 bp
Part B	69 bp
Haplotypes observed in this study:
Haplotype 1:
Part A	TCCGACGCTTCTGATGCCGCAGCTTCCATTCAGATCGACGACGTCGAGTCATCTGGTGAAGATGACTCG
Part B	GTGGAGACGCCAGAAATCTCCGCCGCTCCTGGCACGGCCTCAGCATCCGTAGCCACAGCCTCGTCCACT
Haplotype 2:
Part A	TCCGACGCTTCTGAGACCGCAGCTTCCATTCAGATCGACGACGTCGAGTCATCTGGTGAAGATGACTCG
Part B	GTGGAGACGCCAGAAATCTCTGCCGCTCCTGGCACGGCCTCAGCATCCGTAGCCACAGCCTCGTCCACT

## Sheet: Nu_378
Nu_378 (469 bp)			JROU02001380.1: 251 – 719 bp
CCCCTGCCTTGTTCTTGGTGAACTTATGGTCATTTGCTTTGTGCATCTGCTTCCCTGTTGGTCGATTGTCGTACCAGGTGTTGGAGTCCGAGGTGTATTCTGAACTGAGGAATGTAGGTGCATGTTACTGGCACGGAAGGGACCGAAAGATGCGTCCACTCCTTGTACTCTCGTTGCAGCGGCTCCAGCAGTTGCAGCGAGAGTCTGGATCAGAGGAGAAGGTGACGCGGCTGGTCATCTTTTGCCTTGAGTTCTTTTTGAGGTCAGTCGTTCGACAAAATAGGGCGATTGGGGAGGCTGGTACATGGGCACCAGTGTTGCAAGGGCTCTGCAGAGGAATTTGCATCCATAGAACGTTCCTCGTGTCTGCATATTTTCCGGTGGTAGATGCAGGAGCAA…
Part A	114 bp
Part B	100 bp
Part C	100 bp
Part D	114 bp
Haplotypes observed in this study:
Part A:
Hap2	CTTATGGTCATTTGCTTTGTGCATCTGCTTCCCTGTTGGTCGATTGTCGTACCAGGTGTTGGAGTCCGAGGTGTATTCTGAACTGAGGAATGTAGGTGCATGTTACTGGCACGG
Hap4	CTTATGGTCATTTGCTTTGTGTATCTGCTTCCCTGTGGGTCGATTGTCGCACCAGGTGTTGGAGTCCGAGGTGTATTCTGAACTGAGGAATGTAGGTGCATGTTACTGGCACGG
Hap5	CTTATGGTCATTTGCTTTGTGCATCTGCTTCCCTGTTGTTCGATTGTCGTACCAGGTGTTGGAGTCCGAGGTGTATTCTGAACTGAGGAATGTAGGTGCATGTTACTGGCACGG
Hap6	CTTATGGTCATTTGCTTTGTGCATCTGCTTCCCTGTGGGTCGATTGTCTTACCAGGTGTTGGAGTCCGAGGTGTATTCTGAACTGAGGAATGTAGGTGCATGTTACTGGCACGG
Hap8	CTTATGGTCATTTGCTTTGTGCATCTGCTTCCCTGTGGGTCGATTGTCGTACCAGGTGTTGGAGTCCGAGGTGTATTCTGAACTGAGGAATGTAGGTGCATGTTACTGGCACGG
Part B:
Hap1	AAGGGACCGAAAGATGCGTCCACTCCTTGTACTCTCGTTGCAGCGGCTCCAGCAGTTGCAGCGAGAGTCTGGATCAGAGGAGAAGGTGACGCGGCTGGTC
Hap2	AAGAGACCGAAAGATGCGTCCACTCCTTGTACTCTCGTTGCAGCGGCTCCAGCAGTTGCAGCGAGAGTCTGGATCAGAGGAGAAGGTGACGCGGCTGGTC
Part C:
Hap1	ATCTTTTGCCTTGAGTTCTTTTTGAGGTCAGTCGTTCGACAGGATAGGGCGATTGGGGAGGCTGGTACATGGGCACCAGTGTTGCAAGGGCTCTGCAGAG
Hap2	ATCTTTTGCCTTGAGTTCTTTTTGAGGTCAGTCGTTCGACAAAATAGGGCGATTGGGGAGGCTGGTACATGGGCACCAGTGTTGCAAGGGCTCTGCAGAG
Hap4	ATCTTTTGCCTTGAGTTCTTTTTGAGGTCAGTCGTTCGACAGGATAGGGCGATTGGGGAGGCTGGTACATGGGCACCAGTGTTGCAAGGTCTCTGCAGAG
Part D:
Hap1	CGATGTGCGTCCATAGAACGTTCCTTGCGTCTGCATATTTTTCGGTGGTAGATGCAGGAGCAAGAGTAGGAGTGAGTTGGTTGCACTTTGTCGTGCTGTCTGTGCAATGGCGCA
Hap2	GAATTTGCATCCAAAGAACGTTCCTCGTGTCTGCATATTTTTCGGTGGTAGATGCAGGAGCAAGAGTAGGAGTGAGTTGGTTGCACTTTATCGTGCTGTCTGTGCAATGGCGCA
Hap3	CGATGTGCATCCATAGAACGTTCCTTGTGTCTGCATATTTTTCGGTGGTAGATGCAGGAGCAAGAGTAGGAGTGAGTTGGTTGCACTTTGTCGTGCTGTCTGTGCAATGGCGCA
Hap4	GAATTTGCATCCATAGAACGTTCCTTGCGTCTGCATATTTTTCGGTGGTAGATGCAGGAGCAAGAGTAGGAGTGAGTTGGTTGCACTTTGTCGTGCTGTCTGTGCAATGGCGCA
Hap5	GAATTTGCATCCACAGAACGTTCCTCGTGTCTGCATATTTTTCGGTGGTAGATGCAGGAGCAAGAGTAGGAGTGAGTTGGTTGCACTTCATCGTGCTGTCTGTGCAATGGCGCA
Hap6	GAATTTGCATCCATAGAACGTTCCTCGTGTCTGCATATTTTCCGGTGGTAGATGCAGGAGCAAGAGTAGGAGTGAATTGGTTGCACTTTGTCGTGCTGTCTGTGCAATGGCGCA
Hap7	GAATTTGCATCCAAAGAACGTTCCTTGCGTCTGCATATTTTTCGGTGGTAGATGCAGGAGCAAGAGTAGGAGTGAGTTGGTTGCACTTTATCGTGCTGTCTGTGCAATGGCGCA
Hap8	CGATGTGCATCCATAGAACGTTCCTTGTGTCTGCATATTTTTCGGTGGTAGATGCAGAAGCAAGAGTAGGAGTGAATTGGTTGCACTTCATCGTGCTGTCTGTGCAATGGCGCA
Hap11	GAATTTGCATCCACAGAACGTTCCTCGTGTCTGCATATTTTCCGGTGGTAGATGCAGGAGCAAGAGTAGGAGTGAGTTGGTTGCACTTCATCGTGCTGTCTGTGCAATGGCGCA

## Sheet: Nu_360i2
Nu_360i2 (650bp)			NW_020312177.1: 621 – 1271 bp
CCCATTACGCCGCATAGAGTTTCTTTTCGCACTCTGGCTGCCGCTGCTGGTTCTGCTCAAGCAAAGAGAATGGCACGCGGTCATTTTGGTGTATTTTTCATAATCCGTAGCCTGTGGGGAGGGAATGTCACCTAATGTTGCGTCACTAGCATCGGATGGCAGGAAGGGATTAGGCTCAGATTCGGGCAGCATAAGCTGCAGGAGTTGTAAGGCGGCGGCTGGGCTTCTTGCTGACGTATCGTCGTCTTCTGCCCCATCCACAGATTGCATCTTCTCGGATTAGTAAGTTAGGAGAGCAACGATCCGAGCACATTTAGGAGTAGCTTTCTGGTAGTGCGTCGCAAGAATTTTGCACCATCCTTGCGGGTGCGTAAAAGCAAAGGGTATGCCAAGAGGGCC…
Part A	100 bp
Part B	100 bp
Part C	100 bp
Part D	100 bp
Part E	100 bp
Part F	110 bp
Haplotypes observed in this study:
Part A:
Hap1	TTCTTTTCGCACTCTGGCTGCCGCTGCTGGTTCTGCTCAAGCAAAGAGAATGGCACGCGGTCATTTTGGTGTATTTTTCATAATCCGTAGCCTGTGGGGA
Hap2	TTCTTTTCGCACTCTGGCTGCCGCTGCTGGGTCCGCTCAAGCAAAGAGAATGGCACGCAGTCATTTTGGTGTATTTTTCATAATCCGTAGCTTGTGGGGA
Hap3	TTCTTTTCGCACTGTGGCTGCCGCTGCTGGGTCCGCTCAAGCAAAGAGAATGGCACGCAGTCATTTTGGTGTATTTTTCATAATCCGTAGCTTGTGGGGA
Hap4	TTCTTTTCGCACTGTGGCTGCCGCTGCTGGGTCCGCTCAAGCAAAGAGAATGGCACGCAGTCATTTTGGTGTATTTTTCATAATACGTAGCTTGTGGGGA
Hap5	TTCTTTTCGCACTCTGGCTGCCGCTGCTGGTTCTGCTCAAGCAAAGAGAATGGCACGCGGTCATTTTGGTGTATTGCTCATAATCCGTAGCCTGTGGGGA
Part B:
Hap1	GGGAATGTCACCTAATGTTGCGTCACTAGCATCGGATGGCAGGAAGGGATTAGGCTCAGATTCGGGCAGCATAAGCTGCAGGAGTTGTAAGGCGGCGGCT
Hap2	GGGAATGTCACCTAATGTTGCGTCACTAGCATCGGATGGCATGAAGGGATTAGGCTCAGATTCGGGCAGCATAAGCTGCAGGAGTTGTAAGGCGGCGGCT
Part C:
Hap1	GGGCTTCTTGCTGATGTATCGTCGTCTTCTGCCCCATCCACAGATTGCATCTTCTCGGATTAGTAAGTTAGGAGAGCAACGATCCGAGCACATTTAGGAG
Hap2	GGGCTTCTTGCTGACGTATCGTCGTCTTCTGCCCCATCCACAGATTGCATCTTCTCGGATTAGTAAGTTAGGAGAGCAACGATCCGAGCACATTTAGGAG
Hap3	GGGCTTCTTGCTGATGTATCGTCGTCTTCTGCCCCATCCACGGATTGCATCTTCTCAGATAAGTAAGTTAGGAGAGCAACGATCCGAGCACATTTAGGAG
Hap4	GGGCTTCTTGCTGATGTATCGTCGTCTTCTGCCCCATCCACAGATTGCATCTTCTCGGATAAGTAAGTTAGGAGAGCAACGATCCGAGCACATTTAGGAG
Part D:
Hap1	TAGCTTTCTGGTAGTGCGTCGCAAGAATTTTGCACCATCCTTGCGGGTGCGTAAAAGCAAAGGGTATGCCAAGAGGGCCTCAATTTTTTCGAGTCTGGCT
Hap2	TAGCTTTCTGGTAGTGCGTCGCAAGAATTTTGCACCATCCTTGCGGGTGCGTAAAAGCAAAGGGTATGCCAAGAGAGCCTCAATTTTTCTGAGTCTGGCT
Hap3	TAGCTTTCTGGTAGTGCGTCGCAAGAATTTTGCACCATCCTTGCGGGTGCGTAAAAGCAAAGGGTATGCCAAGAGGGCCTCAATTTTTCTGAGTCTGGCT
Part E:
Hap1	TGATTCCTGCATGCAAAACGCCTAATCCTAGGAACACACCTTTTCTCATCAAAACTCAACGGTTGCGTGACATCAGATAGCCCTGCTTCTCCCGCAACAG
Hap2	TGATTTCTGCATGCAAAACGCCTAATCCCAGGAACACGCCTGTTCTCATCAAAACTCAACGGTTGCGTGACATCAGATAGCGCTGCTTCTCCCGCAACAG
Hap3	TGATTCCTGCATGCAAAACGCCTTATCCCAGGAACACGCCTGTTCTCATCAAAACTCAACGGTTGCGTGACATCAGATAGCGCTGCTTCTCCCGCAACAG
Hap6	TGATTCCTGCATGCAAAACGCCTTATCCCAGGAACACACCTGTTCTCATCAAAACTCAACGGTTGCGTGACATCAGATAGCGCTGCTTCTCCCGCAACAG
Hap8	TGATTCCTGCATGCAAAACGCCTAATCCTAGGAACACACCTTATCTCATCAAAACTCAACGGTTGCGTGACATCAGATAGCCCTGCTTCTCCCGCAACAG
Part F:
Hap1	CTGCAGCGCACGAACAAAGTGCTGTACGCTCTCTTAGAGCGTTCCGATTAAAGATTTAGGGGCAGGCCATGAAGGCGCCAATGCAGCCGTTTTAACAGACCTATGAAATT
Hap3	CTGCAGCGCACGAACAAAGTGCTGTACGCTCTCTTACAACGTTCCGATTAAAGATTTAGGGGCAGGCCATGAAGACACCAATGCAGCCGTTTCAACAGACCTATAAAATT

## Sheet: Mt_MSR
Mt_MSR (686bp)			MN260365.1: 3340 – 4026 bp
GGACATGCAGTAACCTTTCCGGTTGTTTCCATCTCGACTCTACAGTTTAACTTCTGGAGTCCCTTTTGGTAAAAAACAGTACAAAGTTGGACTGAGGCTGAGTCTCTATGCCGAATGAGGAGCACTGGATTGGATACCCAGGTACCAGCGCTTCCATTAATAAGAAAGTGAGAAGATTGTTTGAATAGTTTGGCATTTCGTAGTGTAGTTAAAAAACGGAAAGCGTCTGTTGGATTCAAACGTAAGACACTGCTAACTTTGATGAGGAGGTATAGTTTATGACATCTGCCCGGCACCCTAACAAAAAACCGGTTTTTAACACGTCAATACATTCTCTTAACTTGCTGAGTGCTTGTGCGATAATTATATCATATTTTTTAGACGCTAACTTCCCGGCTA…
Part A	122 bp
Part B	100 bp
Part C	100 bp
Part D	100 bp
Part E	100 bp
Part F	122 bp
Haplotypes observed in this study:
Part A:
Hap1	GTTGTTTCCATCTCGACTCTACAGTTTAACTTCTGGAGTCCCTTTTGGTAAAAAACAGTACAAAGTTGGACTGAGGCTGAGTCTCTATGCCGAATGAGGAGCACTGGATTGGATACCCAGGT
Hap2	GTTGTTTCCATCTCGACTCTACAGTTTAACTTATGGAGTCCCTTTTGGTAAAAAACAGTACAAAGTTGGACTGAGGCTGAGTCTCTATGCCGAATTAGGAGCACTGGATTGGATACCCAGGT
Hap3	GTTGTTTCCATCTCGACTCTACAGTTTAACTTATGGAGTCCCTTTTGGTAAAAAACAGTACAAAGTTGGACTGAGGCTGAGTCTCTATGCCGAATGAGGAGCACTGGATTGGATACCCAGGT
Part B:
Hap1	ACCAGCGCTTCCATTAATAAGAAAGTGAGAAGATTGTTTGAATAGTTTGGCATTTCGTAGTGTAGTTAAAAAACGGAAAGCGTCTGTTGGATTCAAACGT
Part C:
Hap1	AAGACACTGCTAACTTTGATGAGGAGGTATAGTTTATGACATCTGCCCGGCACCCTAACAAAAAACCGGTTTTTAACACGTCAATACATTCTCTTAACTT
Part D:
Hap1	GCTGAGTGCTTGTGCGATAATTATATCATATTTTTTAGACGCTAACTTCCCGGCTAAACTTCCCTTATTTTTTGTCTAAGAAACACACTTCCCTTCTCGC
Hap2	GCTGAGTGCTTGTGCGATAATTATATCATATTTTTTAGACGCTAACTTCCCGGCTAAACTTCCCTTTTTTTTTGTCTAAGAAACACACTTCCCTTCTCGC
Part E:
Hap1	CAGTTTTTGGCTAATATTTGACTTTTTGAACCAGCCTGGGATCATAAAATTCAGCCAGGGACCGTTCCATTGGGATCACGCATGGATTCAGTGTCCAGGA
Part F:
Hap1	CTACCTGACGCTTAGTAACGATTCCGTCTTCCAGCTGCCAATTTTTATTTCAAATGTTCCACTACCAAATTATATCCATATGTTCCAAATGTTCAGGAGTGTATGTAATAAGTTTTTGTTTT
Hap2	CTACCTGACGCTTAGTAACGATTCCGTCTTCCAGCTGCCAATTTTTATTTCAAATGTTCCACTACCAAATTATATCCATCTGTTCCAAATGTTCAGGAGTGTATGTAATAAGTTTTTGTTTT

## Sheet: Mt_Cmt
Mt_Cmt			MN260365.1: 6050 - 6204 bp
TACCAAAGCATCCATCTACAGCTGCGGAAACTGTATTTTTATTATTTAATTTTACTATTTTAAATAGTATTATTTATAATAGTATTATTTTTAATAGTACTATTATAAATATAAAAATTTAGTACACCTAGCCAACACGATCCGATTGCTTGGG
Haplotypes observed in this study:
Hap3	Cmt154.A	TACCAAAGCATCCATCTACAGCTGCGGAAACTGTATTTTTATTATTTAATTTTACTATTTTAAATAGTATTATTTATAATAGTATTATTTTTAATAGTACTATTATAAATATAAAAATTTAGTACACCTAGCCAACACGATCCGATTGCTTGGG
Hap4	Cmt154.B	TACCAAAGCATCCATCTACAGCTGCGGAAACTGTATTTTTATTATTTAATTTTACTATTTTAAATAGTATTATTTATAATAGTATTATTTTTAATAGTACTATTTTTAATATAAAAATTTAGTACACCTAGCCAACACGATCCGATTGCTTGGG
Hap8	Cmt169.A	TACCAAAGCATCCATCTACAGCTGCGGAAACTGTATTTTTATTATTTAATTTTACTATTTTAAATAGTATTATTTATAATAGTATTATTTTTAATAGTATTATTTTTAATAGTACTATTTTTAATATAAAAATTTAGTACACCTAGCCAACACGATCCGATTGCTTGGG
Hap9	Cmt169.B	TACCAAAGCATCCATCTACAGCTGCGGAAACTGTATTTTTATTATTTAATTTTACTATTTTAAATAGTATTATTTATAATAGTATTATTTATAATAGTATTATTTTTAATAGTACTATTTTTAATATAAAAATTTAGTACACCTAGCCAACACGATCCGATTGCTTGGG
Hap12	Cmt184.B	TACCAAAGCATCCATCTACAGCTGCGGAAACTGTATTTTTATTATTTAATTTTACTATTTTAAATAGTATTATTTATAATAGTATTATTTTTAATAGTATTATTTTTAATAGTATTATTTTTAATAGTACTATTTTTAATATAAAAATTTAGTACACCTAGCCAACACGATCCGATTGCTTGGG
Hap13	Cmt184.C	TACCAAAGCATCCATCTACAGCTGCGGAAACTGTATTTTTATTATTTAATTTTACTATTTTAAATAGTATTATTTATAATAGTATTATTTATAATAGTATTATTTATAATAGTATTATTTTTAATAGTACTATTTTTAATATAAAAATTTAGTACACCTAGCCAACACGATCCGATTGCTTGGG
Hap17	Cmt199.A	TACCAAAGCATCCATCTACAGCTGCGGAAACTGTATTTTTATTATTTAATTTTACTATTTTAAATAGTATTATTTATAATAGTATTATTTATAATAGTATTATTTTTAATAGTATTATTTTTAATAGTATTATTTTTAATAGTACTATTTTTAATATAAAAATTTAGTACACCTAGCCAACACGATCCGATTGCTTGGG
Hap19	Cmt199.C	TACCAAAGCATCCATCTACAGCTGCGGAAACTGTATTTTTATTATTTAATTTTACTATTTTAAATAGTATTATTTATAATAGTATTATTTATAATAGTATTATTTATAATAGTATTATTTTTAATAGTATTATTTTTAATAGTACTATTTTTAATATAAAAATTTAGTACACCTAGCCAACACGATCCGATTGCTTGGG
Hap25	Cmt214.X	TGCGGAAACTGTATTTTTATTATTTAATTTTACTATTTTAAATAGTATTATTTATAATAGTATTATTTATAATAGTATTATTTTTAATAGTATTATTTTTAATAGTATTATTTTTAATAGTATTATTTTTAATAGTACTATTTTTAATATAAAAATTTAGTACACCTAGCC
Hap39	Cmt154.F	TCCCAAGCAATCGGATCGTGTTGGCTAGGTGTACTAAATTTTTATATTAAAAATAGTACTATTATAAATAATACTATTATAAATAATACTATTATAAATAGTAAAATTAAATAATAAAAATACAGTTTCCGCAGCTGTAGATGGATGCTTTGGTAA
